# Supplementary material for: Key phosphorylation sites for robust β-arrestin2 binding at the MOR revisited
Source: Commun Biol. 2024 Aug 2;7:933. doi: 10.1038/s42003-024-06571-1 (PMC11297201; doi:10.1038/s42003-024-06571-1)
Supplement: Supplementary file 4 — Supplementary Data 1 [file 42003_2024_6571_MOESM4_ESM.txt]

log [ligand] (M)	DAMGO WT	DAMGO WT	DAMGO WT	Morphine WT	Morphine WT	Morphine WT	Fentanyl WT	Fentanyl WT	Fentanyl WT	DAMGO STANT-2A	DAMGO STANT-2A	DAMGO STANT-2A	Morphine STANT-2A	Morphine STANT-2A	Morphine STANT-2A	Fentanyl STANT-2A	Fentanyl STANT-2A	Fentanyl STANT-2A
	0	0	0	0	0	0	0	0	0	0	0	0	0	0	0	0	0	0
-10	0.0005515	0.0024545	-0.00026875	0.00037075	-0.00060925	-0.0006405	0.00036025	0.00213775	-0.004889	0.0020645	0.0020535	0.00325825	0.0010455	0.0027145	-0.00173	0.00189175	0.0014895	0.00022475
-9	0.00182975	0.00434025	0.0012305	-0.00049175	0.00146975	-0.0041595	0.00440775	0.008091	0.00137	0.004019	0.004407	0.00157875	0.00157825	0.00311025	-0.00192125	0.00414575	0.00609925	0.00347
-8	0.01210525	0.01716225	0.0082795	0.00309725	0.00637625	-0.00126625	0.016769	0.0238695	0.01166625	0.0081915	0.006258	0.0040305	0.0030085	0.00610725	-0.00078275	0.01072025	0.0113695	0.00632375
-7	0.0282375	0.0319415	0.02361775	0.01235675	0.01370425	0.0075945	0.03378825	0.04135975	0.02807375	0.02033975	0.01656925	0.01263375	0.00669275	0.00785	0.00247075	0.0251765	0.0230765	0.016629
-6	0.0414985	0.0458445	0.033648	0.02231275	0.022465	0.01452425	0.0435935	0.049498	0.03324925	0.031833	0.03046775	0.02194625	0.01479625	0.016311	0.00816975	0.0323815	0.03284225	0.022714
-5	0.0484075	0.05259825	0.0417475	0.026309	0.02486725	0.01754675	0.048345	0.05644475	0.03670125	0.03189675	0.0370395	0.03054075	0.01993525	0.0213825	0.011636	0.0352915	0.03493925	0.01948275
-4	0.04885575	0.054206	0.04363925	0.02638825	0.03090825	0.01883625	0.04962225	0.05434125	0.040026	0.0383275	0.03568025	0.0333755	0.018443	0.0200135	0.01505275	0.03498975	0.03547875	0.02836975
